# Supplementary material for: PKCγ-Mediated Phosphorylation of CRMP2 Regulates Dendritic Outgrowth in Cerebellar Purkinje Cells
Source: Mol Neurobiol. 2020 Aug 29;57(12):5150–66. doi: 10.1007/s12035-020-02038-6 (PMC7541385; doi:10.1007/s12035-020-02038-6)
Supplement: Supplementary file 11 — Report of results LC-MS/MS. Samples were prepared from either PKCγ(S361G)- or PKCγ-/--mice. Antibodies against vGlut1, PKCγ or CRMP2 were used for the immunoprecipitation of the bait proteins. Total spectra of two sample duplicates are shown for the identified proteins. (XLSX 35.1 kb) [file 12035_2020_2038_MOESM6_ESM.xlsx]

## Sheet: Sheet1
						PKCγ(S361G)						PKCγ-/-
						vGlut1		PKCγ		CRMP2		vGlut1		PKCγ		CRMP2
						Duplicate 1	Duplicate 2	Duplicate 1	Duplicate 2	Duplicate 1	Duplicate 2	Duplicate 1	Duplicate 2	Duplicate 1	Duplicate 2	Duplicate 1	Duplicate 2
#	Identified Proteins	Accession Number	Molecular Weight	T-Test (p-value)(p < 0.05)	Fold Change (PKCγ(S361G)/PKCγ-/-)
1	Glial fibrillary acidic protein OS=Mus musculus GN=Gfap PE=1 SV=4	sp|P03995|GFAP_MOUSE	50 kDa	0.012	0.6	25	30	108	99	63	60	82	89	63	60	100	101
2	Myosin-4 OS=Mus musculus GN=Myh4 PE=2 SV=1	sp|Q5SX39|MYH4_MOUSE	223 kDa	0.22	0.08	174	201	7	23	2	1	6	1	1	2	1	4
3	Vimentin OS=Mus musculus GN=Vim PE=1 SV=3	sp|P20152|VIME_MOUSE	54 kDa	0.032	0.5	26	24	65	54	27	29	60	56	27	29	38	47
4	Myosin-1 OS=Mus musculus GN=Myh1 PE=1 SV=1	sp|Q5SX40|MYH1_MOUSE	223 kDa	0.42	INF	121	135	0	0	2	3	0	0	0	3	2	4
5	Titin OS=Mus musculus GN=Ttn PE=1 SV=1	sp|A2ASS6|TITIN_MOUSE	3906 kDa	0.036	0.3	112	119	20	27	12	5	9	3	7	7	7	4
6	Desmoplakin OS=Mus musculus GN=Dsp PE=1 SV=1	sp|E9Q557|DESP_MOUSE	333 kDa	0.0013	8.5	5	5	6	5	42	41	23	16	46	44	25	28
7	SWISS-PROT:P02768-1 Tax_Id=9606 Gene_Symbol=ALB Isoform 1 of Serum albumin precursor	P02768-1	?	0.0088	13	4	6	0	5	27	27	41	37	32	34	25	27
8	Actin, cytoplasmic 1 OS=Mus musculus GN=Actb PE=1 SV=1	sp|P60710|ACTB_MOUSE (+1)	42 kDa	0.082	0.6	30	28	22	18	10	12	20	22	12	14	18	15
9	Junction plakoglobin OS=Mus musculus GN=Jup PE=1 SV=3	sp|Q02257|PLAK_MOUSE	82 kDa	0.037	6.8	4	5	0	8	20	26	17	13	31	26	19	24
10	Dihydropyrimidinase-related protein 2 OS=Mus musculus GN=Dpysl2 PE=1 SV=2	sp|O08553|DPYL2_MOUSE	62 kDa	0.027	0.2	5	5	28	35	32	31	4	1	8	4	27	30
11	Elongation factor 1-alpha 1 OS=Mus musculus GN=Eef1a1 PE=1 SV=3	sp|P10126|EF1A1_MOUSE	50 kDa	0.0011	0.4	12	14	37	39	10	11	19	18	15	15	13	14
12	Actin, alpha skeletal muscle OS=Mus musculus GN=Acta1 PE=1 SV=1	sp|P68134|ACTS_MOUSE	42 kDa	0.36	0.7	43	39	9	10	5	6	10	0	5	9	6	10
13	Serum albumin OS=Mus musculus GN=Alb PE=1 SV=3	sp|P07724|ALBU_MOUSE	69 kDa	0.42	0	23	23	0	3	0	8	0	0	0	0	9	0
14	Carbamoyl-phosphate synthase [ammonia], mitochondrial OS=Mus musculus GN=Cps1 PE=1 SV=2	sp|Q8C196|CPSM_MOUSE	165 kDa	0.014	0	42	26	28	35	9	6	5	3	0	0	3	1
15	ATP synthase subunit beta, mitochondrial OS=Mus musculus GN=Atp5b PE=1 SV=2	sp|P56480|ATPB_MOUSE	56 kDa	0.0068	0.3	21	18	24	22	7	4	9	10	7	8	7	9
16	Creatine kinase M-type OS=Mus musculus GN=Ckm PE=1 SV=1	sp|P07310|KCRM_MOUSE	43 kDa	0.084	0.05	40	45	6	10	0	1	0	0	0	1	0	2
17	Non-POU domain-containing octamer-binding protein OS=Mus musculus GN=Nono PE=1 SV=3	sp|Q99K48|NONO_MOUSE	55 kDa	0.0042	0.3	8	9	28	30	7	7	10	9	9	10	13	12
18	Tubulin alpha-1B chain OS=Mus musculus GN=Tuba1b PE=1 SV=2	sp|P05213|TBA1B_MOUSE	50 kDa	0.024	0.3	13	12	32	25	9	7	13	7	8	8	6	12
19	Myosin-7 OS=Mus musculus GN=Myh7 PE=1 SV=1	sp|Q91Z83|MYH7_MOUSE	223 kDa	0.02	0.3	40	45	6	5	0	3	0	0	2	1	0	2
20	Tropomyosin alpha-1 chain OS=Mus musculus GN=Tpm1 PE=1 SV=1	sp|P58771|TPM1_MOUSE	33 kDa	0.022	0	37	48	4	5	0	0	0	1	0	0	0	0
21	Glyceraldehyde-3-phosphate dehydrogenase OS=Mus musculus GN=Gapdh PE=1 SV=2	sp|P16858|G3P_MOUSE	36 kDa	0.02	0.5	15	15	13	15	7	8	10	10	7	7	7	8
22	ATP synthase subunit alpha, mitochondrial OS=Mus musculus GN=Atp5a1 PE=1 SV=1	sp|Q03265|ATPA_MOUSE	60 kDa	0.041	0.5	15	13	17	13	6	5	12	10	7	7	8	11
23	Tubulin beta-2A chain OS=Mus musculus GN=Tubb2a PE=1 SV=1	sp|Q7TMM9|TBB2A_MOUSE	50 kDa	0.00072	0.1	19	13	30	30	3	5	14	7	5	3	6	9
24	Heat shock cognate 71 kDa protein OS=Mus musculus GN=Hspa8 PE=1 SV=1	sp|P63017|HSP7C_MOUSE	71 kDa	0.0057	0.4	14	13	20	20	11	8	6	6	7	9	5	7
25	Splicing factor, proline- and glutamine-rich OS=Mus musculus GN=Sfpq PE=1 SV=1	sp|Q8VIJ6|SFPQ_MOUSE	75 kDa	0.016	0.4	9	9	22	20	10	6	13	12	7	9	13	14
26	Tubulin beta-4B chain OS=Mus musculus GN=Tubb4b PE=1 SV=1	sp|P68372|TBB4B_MOUSE	50 kDa	0.0016	0.2	15	14	24	25	3	6	10	6	5	3	3	8
27	Myosin regulatory light chain 2, skeletal muscle isoform OS=Mus musculus GN=Mylpf PE=1 SV=3	sp|P97457|MLRS_MOUSE	19 kDa	0.42	0	29	34	0	3	0	1	0	1	0	0	0	0
28	Heterogeneous nuclear ribonucleoprotein K OS=Mus musculus GN=Hnrnpk PE=1 SV=1	sp|P61979|HNRPK_MOUSE	51 kDa	0.015	0.4	6	7	19	18	4	2	5	10	9	7	13	11
29	ADP/ATP translocase 1 OS=Mus musculus GN=Slc25a4 PE=1 SV=4	sp|P48962|ADT1_MOUSE	33 kDa	0.32	0.6	4	8	9	17	4	7	5	12	9	6	6	7
30	Sarcoplasmic/endoplasmic reticulum calcium ATPase 1 OS=Mus musculus GN=Atp2a1 PE=1 SV=1	sp|Q8R429|AT2A1_MOUSE	109 kDa	0.51	0.2	26	29	0	5	0	0	0	0	1	0	2	0
31	Alpha-enolase OS=Mus musculus GN=Eno1 PE=1 SV=3	sp|P17182|ENOA_MOUSE	47 kDa	0.0067	0.4	14	14	13	13	6	6	4	4	5	6	6	7
32	Dihydropyrimidinase-related protein 3 OS=Mus musculus GN=Dpysl3 PE=1 SV=1	sp|Q62188|DPYL3_MOUSE	62 kDa	0.0043	0.08	2	1	24	22	11	11	1	1	1	3	17	16
33	Desmin OS=Mus musculus GN=Des PE=1 SV=3	sp|P31001|DESM_MOUSE	53 kDa	0.75	1.4	10	9	0	8	5	4	0	6	7	5	0	0
34	Tropomyosin beta chain OS=Mus musculus GN=Tpm2 PE=1 SV=1	sp|P58774|TPM2_MOUSE	33 kDa	0.42	0	24	29	0	2	0	1	0	3	0	0	0	0
35	SWISS-PROT:Q5D862 Tax_Id=9606 Gene_Symbol=FLG2 Filaggrin-2	Q5D862	?	0.25	1.5	2	1	9	5	10	12	5	9	11	10	8	7
36	Cofilin-1 OS=Mus musculus GN=Cfl1 PE=1 SV=3	sp|P18760|COF1_MOUSE	19 kDa	0.13	0.6	7	6	9	12	4	4	6	6	7	5	7	10
37	Annexin A2 OS=Mus musculus GN=Anxa2 PE=1 SV=2	sp|P07356|ANXA2_MOUSE	39 kDa	0.028	4.1	3	3	4	2	8	9	4	4	12	10	6	5
38	Spectrin alpha chain, non-erythrocytic 1 OS=Mus musculus GN=Sptan1 PE=1 SV=4	sp|P16546|SPTN1_MOUSE	285 kDa	0.055	0.5	13	12	11	12	4	4	10	6	4	7	10	7
39	SWISS-PROT:Q86YZ3 Tax_Id=9606 Gene_Symbol=HRNR Hornerin	Q86YZ3	?	0.37	1.3	4	5	6	7	9	12	8	4	7	10	6	5
40	Glycogen phosphorylase, muscle form OS=Mus musculus GN=Pygm PE=1 SV=3	sp|Q9WUB3|PYGM_MOUSE	97 kDa	0.0085	0.3	21	20	13	12	0	1	0	0	4	3	0	0
41	40S ribosomal protein S10 OS=Mus musculus GN=Rps10 PE=1 SV=1	sp|P63325|RS10_MOUSE	19 kDa	0.04	0.4	7	6	9	12	4	8	6	6	5	4	5	7
42	Heterogeneous nuclear ribonucleoproteins A2/B1 OS=Mus musculus GN=Hnrnpa2b1 PE=1 SV=2	sp|O88569|ROA2_MOUSE	37 kDa	0.3	0.5	6	8	7	15	4	5	6	4	7	5	9	12
43	Myosin light chain 1/3, skeletal muscle isoform OS=Mus musculus GN=Myl1 PE=1 SV=2	sp|P05977|MYL1_MOUSE	21 kDa	0.42	0	18	22	0	3	0	0	1	0	0	0	0	0
44	Ig gamma-1 chain C region secreted form OS=Mus musculus GN=Ighg1 PE=1 SV=1	sp|P01868|IGHG1_MOUSE	36 kDa	0.42	0	8	9	0	2	0	0	23	28	0	0	0	0
45	60S ribosomal protein L12 OS=Mus musculus GN=Rpl12 PE=1 SV=2	sp|P35979|RL12_MOUSE	18 kDa	0.073	0.4	6	6	7	10	5	3	4	4	3	4	6	5
46	60 kDa heat shock protein, mitochondrial OS=Mus musculus GN=Hspd1 PE=1 SV=1	sp|P63038|CH60_MOUSE	61 kDa	0.11	0.2	15	11	11	7	4	1	5	6	1	3	2	3
47	2',3'-cyclic-nucleotide 3'-phosphodiesterase OS=Mus musculus GN=Cnp PE=1 SV=3	sp|P16330|CN37_MOUSE	47 kDa	0.26	0.7	6	3	13	8	4	4	6	7	7	7	4	5
48	40S ribosomal protein S3 OS=Mus musculus GN=Rps3 PE=1 SV=1	sp|P62908|RS3_MOUSE	27 kDa	0.061	0.5	7	5	11	8	4	4	8	7	5	4	3	4
49	Beta-enolase OS=Mus musculus GN=Eno3 PE=1 SV=3	sp|P21550|ENOB_MOUSE	47 kDa	0.46	0.7	17	19	4	2	2	1	1	1	2	2	2	2
50	40S ribosomal protein S19 OS=Mus musculus GN=Rps19 PE=1 SV=3	sp|Q9CZX8|RS19_MOUSE	16 kDa	0.012	0.5	4	5	9	8	5	3	6	4	5	4	5	5
51	Cytochrome c1, heme protein, mitochondrial OS=Mus musculus GN=Cyc1 PE=1 SV=1	sp|Q9D0M3|CY1_MOUSE	35 kDa	0.12	0.4	2	3	13	8	5	4	4	4	4	5	5	7
52	Heterogeneous nuclear ribonucleoprotein D0 OS=Mus musculus GN=Hnrnpd PE=1 SV=2	sp|Q60668|HNRPD_MOUSE	38 kDa	0.024	0.6	4	5	7	7	4	3	5	6	5	4	6	7
53	40S ribosomal protein S4, X isoform OS=Mus musculus GN=Rps4x PE=1 SV=2	sp|P62702|RS4X_MOUSE	30 kDa	0.096	0.3	4	4	13	8	5	4	5	1	3	4	5	3
54	Pyruvate kinase PKM OS=Mus musculus GN=Pkm PE=1 SV=4	sp|P52480|KPYM_MOUSE	58 kDa	0.76	1.3	12	16	2	2	3	2	5	6	4	1	2	0
55	Fructose-bisphosphate aldolase A OS=Mus musculus GN=Aldoa PE=1 SV=2	sp|P05064|ALDOA_MOUSE	39 kDa	0.15	0.3	14	17	2	3	0	1	1	1	1	1	1	2
56	RNA-binding protein FUS OS=Mus musculus GN=Fus PE=1 SV=1	sp|P56959|FUS_MOUSE	53 kDa	0.018	0.4	5	2	11	10	3	3	5	6	4	5	5	4
57	Peroxiredoxin-1 OS=Mus musculus GN=Prdx1 PE=1 SV=1	sp|P35700|PRDX1_MOUSE	22 kDa	0.16	0.6	4	3	7	5	4	4	4	4	4	3	5	4
58	Peptidyl-prolyl cis-trans isomerase B OS=Mus musculus GN=Ppib PE=1 SV=2	sp|P24369|PPIB_MOUSE	24 kDa	0.21	0.7	5	4	7	10	3	4	1	4	6	7	5	3
59	Glycogen phosphorylase, brain form OS=Mus musculus GN=Pygb PE=1 SV=3	sp|Q8CI94|PYGB_MOUSE	97 kDa	0.029	0.2	4	3	35	27	0	2	0	1	7	6	0	1
60	Histone H4 OS=Mus musculus GN=Hist1h4a PE=1 SV=2	sp|P62806|H4_MOUSE	11 kDa	0.2	0.5	2	1	6	10	3	4	9	7	4	3	4	4
61	Alpha-actinin-3 OS=Mus musculus GN=Actn3 PE=2 SV=1	sp|O88990|ACTN3_MOUSE	103 kDa	0.12	0	20	15	4	2	1	1	0	0	0	0	0	1
62	Cold-inducible RNA-binding protein OS=Mus musculus GN=Cirbp PE=1 SV=1	sp|P60824|CIRBP_MOUSE	19 kDa	0.16	0.4	2	3	11	7	4	4	3	1	5	3	6	5
63	Myosin-binding protein C, fast-type OS=Mus musculus GN=Mybpc2 PE=1 SV=1	sp|Q5XKE0|MYPC2_MOUSE	127 kDa	1	INF	14	19	0	0	0	0	1	0	0	0	0	0
64	40S ribosomal protein S16 OS=Mus musculus GN=Rps16 PE=1 SV=4	sp|P14131|RS16_MOUSE	16 kDa	0.0072	0.4	4	3	7	7	4	4	6	4	3	3	3	3
65	14-3-3 protein zeta/delta OS=Mus musculus GN=Ywhaz PE=1 SV=1	sp|P63101|1433Z_MOUSE	28 kDa	0.05	0.6	7	3	6	7	3	5	4	3	4	3	5	4
66	Dihydropyrimidinase-related protein 1 OS=Mus musculus GN=Crmp1 PE=1 SV=1	sp|P97427|DPYL1_MOUSE	62 kDa	0.038	0.1	3	2	24	17	0	0	0	0	2	3	4	5
67	High mobility group protein B2 OS=Mus musculus GN=Hmgb2 PE=1 SV=3	sp|P30681|HMGB2_MOUSE	24 kDa	0.24	0.5	3	3	6	10	4	2	5	3	5	3	6	4
68	Triosephosphate isomerase OS=Mus musculus GN=Tpi1 PE=1 SV=4	sp|P17751|TPIS_MOUSE	32 kDa	0.034	0.2	8	9	4	5	3	3	1	0	1	1	1	2
69	Histone H2B type 1-B OS=Mus musculus GN=Hist1h2bb PE=1 SV=3	sp|Q64475|H2B1B_MOUSE	14 kDa	0.031	0.7	3	3	6	5	3	3	4	4	4	3	3	3
70	ATP synthase subunit gamma, mitochondrial OS=Mus musculus GN=Atp5c1 PE=1 SV=1	sp|Q91VR2|ATPG_MOUSE	33 kDa	0.13	0.5	4	4	9	7	3	2	5	3	4	5	4	4
71	60S ribosomal protein L11 OS=Mus musculus GN=Rpl11 PE=1 SV=4	sp|Q9CXW4|RL11_MOUSE	20 kDa	0.022	0.2	6	4	13	10	2	2	4	4	2	2	2	1
72	Heterogeneous nuclear ribonucleoprotein A1 OS=Mus musculus GN=Hnrnpa1 PE=1 SV=2	sp|P49312|ROA1_MOUSE	34 kDa	0.036	0.3	3	6	13	10	4	3	4	6	4	4	5	8
73	Heat shock protein HSP 90-beta OS=Mus musculus GN=Hsp90ab1 PE=1 SV=3	sp|P11499|HS90B_MOUSE	83 kDa	0.0059	0.1	8	7	9	8	2	1	6	3	1	2	3	1
74	Heterogeneous nuclear ribonucleoprotein A3 OS=Mus musculus GN=Hnrnpa3 PE=1 SV=1	sp|Q8BG05|ROA3_MOUSE	40 kDa	0.0062	0.3	5	2	11	10	4	0	1	4	4	3	5	3
75	Paraspeckle component 1 OS=Mus musculus GN=Pspc1 PE=1 SV=1	sp|Q8R326|PSPC1_MOUSE	59 kDa	0.024	0.3	3	3	9	12	4	3	4	6	3	3	6	5
76	78 kDa glucose-regulated protein OS=Mus musculus GN=Hspa5 PE=1 SV=3	sp|P20029|GRP78_MOUSE	72 kDa	0.66	0.8	9	5	4	8	6	4	1	0	5	5	3	3
77	Probable ATP-dependent RNA helicase DDX17 OS=Mus musculus GN=Ddx17 PE=1 SV=1	sp|Q501J6|DDX17_MOUSE	72 kDa	0.084	0.5	4	3	7	10	2	2	6	3	5	3	4	4
78	40S ribosomal protein S3a OS=Mus musculus GN=Rps3a PE=1 SV=3	sp|P97351|RS3A_MOUSE	30 kDa	0.014	0.3	4	3	9	10	4	3	3	3	2	3	3	5
79	Collagen alpha-1(I) chain OS=Mus musculus GN=Col1a1 PE=1 SV=4	sp|P11087|CO1A1_MOUSE	138 kDa	0.051	0.4	6	6	13	17	0	0	0	0	5	7	1	0
80	Sodium/potassium-transporting ATPase subunit alpha-3 OS=Mus musculus GN=Atp1a3 PE=1 SV=1	sp|Q6PIC6|AT1A3_MOUSE	112 kDa	0.018	0.3	9	6	7	7	3	4	4	3	3	2	2	2
81	Protein kinase C gamma type OS=Mus musculus GN=Prkcg PE=1 SV=1	sp|P63318|KPCG_MOUSE	78 kDa	< 0.00010	0	1	1	33	34	1	0	0	0	0	0	0	0
82	60S ribosomal protein L9 OS=Mus musculus GN=Rpl9 PE=1 SV=2	sp|P51410|RL9_MOUSE	22 kDa	0.0048	0.1	4	4	7	8	3	3	3	3	1	1	2	1
83	14-3-3 protein epsilon OS=Mus musculus GN=Ywhae PE=1 SV=1	sp|P62259|1433E_MOUSE	29 kDa	0.0047	0.3	6	5	7	7	2	2	1	1	2	2	4	3
84	Hemoglobin subunit alpha OS=Mus musculus GN=Hba PE=1 SV=2	sp|P01942|HBA_MOUSE	15 kDa	0.68	0.7	6	5	2	8	0	1	1	4	4	3	5	5
85	Hemoglobin subunit beta-1 OS=Mus musculus GN=Hbb-b1 PE=1 SV=2	sp|P02088|HBB1_MOUSE	16 kDa	0.4	0.5	8	7	2	5	2	0	1	0	2	2	5	3
86	Cytochrome c oxidase subunit 6B1 OS=Mus musculus GN=Cox6b1 PE=1 SV=2	sp|P56391|CX6B1_MOUSE	10 kDa	0.2	0.4	3	4	9	5	4	2	1	3	3	3	4	4
87	Desmoglein-1-alpha OS=Mus musculus GN=Dsg1a PE=2 SV=2	sp|Q61495|DSG1A_MOUSE	115 kDa	0.065	5.8	1	1	0	2	4	4	3	4	6	4	5	3
88	Peptidyl-prolyl cis-trans isomerase A OS=Mus musculus GN=Ppia PE=1 SV=2	sp|P17742|PPIA_MOUSE	18 kDa	0.044	0.3	6	4	7	8	4	2	3	4	4	2	3	1
89	Voltage-dependent anion-selective channel protein 1 OS=Mus musculus GN=Vdac1 PE=1 SV=3	sp|Q60932|VDAC1_MOUSE	32 kDa	0.0062	0.3	6	4	6	5	2	2	3	3	2	2	1	1
90	SWISS-PROT:P20930 Tax_Id=9606 Gene_Symbol=FLG Filaggrin	P20930	?	0.32	2.3	2	1	4	3	4	5	6	4	5	12	2	3
91	Malate dehydrogenase, mitochondrial OS=Mus musculus GN=Mdh2 PE=1 SV=3	sp|P08249|MDHM_MOUSE	36 kDa	0.22	0.3	7	9	4	2	2	1	0	1	1	1	3	1
92	Serine/threonine-protein phosphatase PP1-beta catalytic subunit OS=Mus musculus GN=Ppp1cb PE=1 SV=3	sp|P62141|PP1B_MOUSE	37 kDa	0.13	0.5	3	3	9	7	2	2	0	1	4	5	6	7
93	Polyadenylate-binding protein 1 OS=Mus musculus GN=Pabpc1 PE=1 SV=2	sp|P29341|PABP1_MOUSE	71 kDa	0.13	0.1	3	1	20	10	4	2	4	1	2	3	1	1
94	60S acidic ribosomal protein P0 OS=Mus musculus GN=Rplp0 PE=1 SV=3	sp|P14869|RLA0_MOUSE	34 kDa	0.031	0.09	5	4	11	8	1	1	1	3	0	2	1	1
95	TREMBL:Q1RMN8 (Bos taurus) Similar to Immunoglobulin lambda-like polypeptide 1	Q1RMN8	?	1	INF	5	6	0	0	0	0	10	10	0	0	0	1
96	Clathrin heavy chain 1 OS=Mus musculus GN=Cltc PE=1 SV=3	sp|Q68FD5|CLH1_MOUSE	192 kDa	0.2	0.6	6	6	6	5	4	4	0	0	2	4	3	4
97	Creatine kinase B-type OS=Mus musculus GN=Ckb PE=1 SV=1	sp|Q04447|KCRB_MOUSE	43 kDa	0.22	0.3	12	8	4	8	2	0	3	1	1	3	2	0
98	Alcohol dehydrogenase 1 OS=Mus musculus GN=Adh1 PE=1 SV=2	sp|P00329|ADH1_MOUSE	40 kDa	0.0086	0	6	3	6	7	3	4	4	1	0	0	0	0
99	60S ribosomal protein L10a OS=Mus musculus GN=Rpl10a PE=1 SV=3	sp|P53026|RL10A_MOUSE	25 kDa	0.0021	0.09	3	5	9	10	4	1	1	1	1	1	1	2
100	Alpha-actinin-2 OS=Mus musculus GN=Actn2 PE=1 SV=2	sp|Q9JI91|ACTN2_MOUSE	104 kDa	1	INF	10	8	0	0	3	0	0	0	0	0	0	1
101	Aconitate hydratase, mitochondrial OS=Mus musculus GN=Aco2 PE=1 SV=1	sp|Q99KI0|ACON_MOUSE	85 kDa	0.42	0	12	9	0	2	0	0	0	0	0	0	0	0
102	Prelamin-A/C OS=Mus musculus GN=Lmna PE=1 SV=2	sp|P48678|LMNA_MOUSE	74 kDa	0.58	1.3	3	3	4	2	2	4	1	3	3	4	2	2
103	60S ribosomal protein L3 OS=Mus musculus GN=Rpl3 PE=1 SV=3	sp|P27659|RL3_MOUSE	46 kDa	0.0079	0.2	3	3	7	7	3	3	4	3	1	2	1	0
104	40S ribosomal protein SA OS=Mus musculus GN=Rpsa PE=1 SV=4	sp|P14206|RSSA_MOUSE	33 kDa	0.1	0.2	6	5	4	7	3	2	3	0	1	1	1	2
105	Peroxisomal multifunctional enzyme type 2 OS=Mus musculus GN=Hsd17b4 PE=1 SV=3	sp|P51660|DHB4_MOUSE	79 kDa	0.024	0.1	2	1	15	12	2	2	0	0	3	1	3	2
106	Elongation factor 1-gamma OS=Mus musculus GN=Eef1g PE=1 SV=3	sp|Q9D8N0|EF1G_MOUSE	50 kDa	0.44	0.5	3	3	6	2	3	3	3	3	2	2	3	1
107	Eukaryotic translation initiation factor 2 subunit 3, X-linked OS=Mus musculus GN=Eif2s3x PE=1 SV=2	sp|Q9Z0N1|IF2G_MOUSE	51 kDa	0.13	0.6	3	3	4	5	0	1	1	1	3	3	2	4
108	Elongation factor 1-delta OS=Mus musculus GN=Eef1d PE=1 SV=3	sp|P57776|EF1D_MOUSE	31 kDa	0.0025	0	2	2	2	2	4	3	1	0	0	0	6	5
109	Guanine nucleotide-binding protein subunit beta-2-like 1 OS=Mus musculus GN=Gnb2l1 PE=1 SV=3	sp|P68040|GBLP_MOUSE	35 kDa	0.056	0.3	6	3	4	5	1	3	3	1	1	2	1	1
110	Heterogeneous nuclear ribonucleoprotein H OS=Mus musculus GN=Hnrnph1 PE=1 SV=3	sp|O35737|HNRH1_MOUSE	49 kDa	0.017	0.3	3	4	6	7	2	1	1	1	2	2	2	2
111	Collagen alpha-2(I) chain OS=Mus musculus GN=Col1a2 PE=1 SV=2	sp|Q01149|CO1A2_MOUSE	130 kDa	0.059	0.2	6	4	7	5	0	0	3	1	1	2	0	0
112	14-3-3 protein gamma OS=Mus musculus GN=Ywhag PE=1 SV=2	sp|P61982|1433G_MOUSE	28 kDa	0.0037	0.2	4	4	6	5	1	0	0	0	1	1	3	3
113	Ig kappa chain C region OS=Mus musculus PE=1 SV=1	sp|P01837|IGKC_MOUSE	12 kDa	0.42	0	5	5	0	2	0	0	9	7	0	0	0	0
114	L-lactate dehydrogenase A chain OS=Mus musculus GN=Ldha PE=1 SV=3	sp|P06151|LDHA_MOUSE	36 kDa	0.012	0.5	5	6	2	2	2	1	0	3	1	1	1	1
115	Glutamate dehydrogenase 1, mitochondrial OS=Mus musculus GN=Glud1 PE=1 SV=1	sp|P26443|DHE3_MOUSE	61 kDa	0.05	0.1	6	6	6	8	0	1	0	0	1	1	0	2
116	Dihydropyrimidinase-related protein 4 OS=Mus musculus GN=Dpysl4 PE=1 SV=1	sp|O35098|DPYL4_MOUSE	62 kDa	1	INF	0	0	0	0	4	8	0	0	0	0	6	7
117	Heterogeneous nuclear ribonucleoprotein U OS=Mus musculus GN=Hnrnpu PE=1 SV=1	sp|Q8VEK3|HNRPU_MOUSE	88 kDa	0.056	0.3	2	1	4	5	4	4	3	1	1	2	2	2
118	Endoplasmin OS=Mus musculus GN=Hsp90b1 PE=1 SV=2	sp|P08113|ENPL_MOUSE	92 kDa	0.046	0.07	8	3	7	5	3	1	3	0	1	0	1	1
119	Catalase OS=Mus musculus GN=Cat PE=1 SV=4	sp|P24270|CATA_MOUSE	60 kDa	0.39	2.1	6	3	0	2	4	3	0	0	2	2	0	1
120	Protein disulfide-isomerase OS=Mus musculus GN=P4hb PE=1 SV=2	sp|P09103|PDIA1_MOUSE	57 kDa	0.14	0.2	5	4	2	3	3	0	1	0	1	0	1	1
121	Phosphoglycerate kinase 1 OS=Mus musculus GN=Pgk1 PE=1 SV=4	sp|P09411|PGK1_MOUSE	45 kDa	0.42	0	10	10	0	2	0	1	0	0	0	0	1	1
122	Phosphoglucomutase-1 OS=Mus musculus GN=Pgm1 PE=1 SV=4	sp|Q9D0F9|PGM1_MOUSE	61 kDa	1	INF	8	10	0	0	0	0	0	0	0	0	0	0
123	Titin OS=Mus musculus GN=Ttn PE=1 SV=1	REV_sp|A2ASS6|TITIN_MOUSE	3906 kDa	0.29	0.6	8	3	9	17	8	10	15	6	7	8	13	10
124	Arginase-1 OS=Mus musculus GN=Arg1 PE=1 SV=1	sp|Q61176|ARGI1_MOUSE	35 kDa	0.97	1	5	3	2	0	1	2	1	0	1	1	0	1
125	ATP-dependent 6-phosphofructokinase, muscle type OS=Mus musculus GN=Pfkm PE=1 SV=3	sp|P47857|PFKAM_MOUSE	85 kDa	0.076	0.09	8	8	6	3	1	0	1	0	0	1	1	0
126	Troponin I, fast skeletal muscle OS=Mus musculus GN=Tnni2 PE=2 SV=2	sp|P13412|TNNI2_MOUSE	21 kDa	0.42	INF	8	9	0	0	0	0	0	0	0	1	0	0
127	Fructose-bisphosphate aldolase B OS=Mus musculus GN=Aldob PE=1 SV=3	sp|Q91Y97|ALDOB_MOUSE	40 kDa	0.11	0.3	8	4	2	2	0	1	0	0	1	0	1	1
128	(Bos taurus) 47 kDa protein	ENSEMBL:ENSBTAP00000024462	47 kDa	1	INF	5	8	0	0	0	0	9	9	0	0	1	1
129	Phosphoglycerate mutase 2 OS=Mus musculus GN=Pgam2 PE=1 SV=3	sp|O70250|PGAM2_MOUSE	29 kDa	0.42	0	6	8	2	0	0	0	0	0	0	0	0	0
130	Trifunctional enzyme subunit alpha, mitochondrial OS=Mus musculus GN=Hadha PE=1 SV=1	sp|Q8BMS1|ECHA_MOUSE	83 kDa	0.13	0.2	5	3	2	3	0	1	1	3	0	1	0	2
131	Peroxiredoxin-6 OS=Mus musculus GN=Prdx6 PE=1 SV=3	sp|O08709|PRDX6_MOUSE	25 kDa	0.0067	0.06	4	3	7	7	2	0	1	0	0	1	0	0
132	Parvalbumin alpha OS=Mus musculus GN=Pvalb PE=1 SV=3	sp|P32848|PRVA_MOUSE	12 kDa	1	INF	8	10	0	0	1	0	0	0	0	0	1	0
133	ATP-dependent RNA helicase DDX1 OS=Mus musculus GN=Ddx1 PE=1 SV=1	sp|Q91VR5|DDX1_MOUSE	83 kDa	0.079	0.2	1	2	11	7	1	1	1	1	2	1	2	4
134	Plectin OS=Mus musculus GN=Plec PE=1 SV=3	sp|Q9QXS1|PLEC_MOUSE	534 kDa	0.79	1.2	4	3	2	3	5	4	1	6	2	4	3	2
135	S-adenosylmethionine synthase isoform type-1 OS=Mus musculus GN=Mat1a PE=1 SV=1	sp|Q91X83|METK1_MOUSE	44 kDa	0.074	0	5	3	2	3	0	1	1	1	0	0	0	0
136	Betaine--homocysteine S-methyltransferase 1 OS=Mus musculus GN=Bhmt PE=1 SV=1	sp|O35490|BHMT1_MOUSE	45 kDa	0.022	0	5	5	4	5	0	2	1	0	0	0	0	0
137	Electron transfer flavoprotein subunit alpha, mitochondrial OS=Mus musculus GN=Etfa PE=1 SV=2	sp|Q99LC5|ETFA_MOUSE	35 kDa	0.074	0	4	6	2	3	0	0	0	1	0	0	0	0
138	Adenylate kinase isoenzyme 1 OS=Mus musculus GN=Ak1 PE=1 SV=1	sp|Q9R0Y5|KAD1_MOUSE	22 kDa	1	INF	6	6	0	0	0	0	0	0	0	0	0	0
139	Msx2-interacting protein OS=Mus musculus GN=Spen PE=1 SV=2	sp|Q62504|MINT_MOUSE	399 kDa	0.41	0.6	2	3	4	5	4	6	3	1	1	4	1	4
140	Glutathione S-transferase Mu 1 OS=Mus musculus GN=Gstm1 PE=1 SV=2	sp|P10649|GSTM1_MOUSE	26 kDa	0.084	0.2	3	3	6	3	1	1	1	1	1	1	1	0
141	Ras GTPase-activating protein-binding protein 2 OS=Mus musculus GN=G3bp2 PE=1 SV=2	sp|P97379|G3BP2_MOUSE	54 kDa	0.33	2.4	3	5	2	0	1	0	4	1	2	3	3	1
142	Plakophilin-1 OS=Mus musculus GN=Pkp1 PE=1 SV=1	sp|P97350|PKP1_MOUSE	81 kDa	0.0085	INF	0	1	0	0	4	4	3	3	3	3	3	2
143	Troponin T, fast skeletal muscle OS=Mus musculus GN=Tnnt3 PE=1 SV=3	sp|Q9QZ47|TNNT3_MOUSE	32 kDa	0.42	0	6	6	0	2	0	0	0	0	0	0	0	0
144	Aspartate aminotransferase, mitochondrial OS=Mus musculus GN=Got2 PE=1 SV=1	sp|P05202|AATM_MOUSE	47 kDa	0.18	0.2	4	3	4	2	0	0	0	0	1	0	0	0
145	Malate dehydrogenase, cytoplasmic OS=Mus musculus GN=Mdh1 PE=1 SV=3	sp|P14152|MDHC_MOUSE	37 kDa	0.0025	0	6	3	2	2	0	1	0	0	0	0	0	0
146	Carboxylesterase 3A OS=Mus musculus GN=Ces3a PE=1 SV=2	sp|Q63880|EST3A_MOUSE	63 kDa	0.26	0	3	1	2	8	1	2	0	0	0	0	0	0
147	Granulins OS=Mus musculus GN=Grn PE=1 SV=2	sp|P28798|GRN_MOUSE	63 kDa	0.18	0.07	2	3	4	10	1	1	3	0	1	0	1	2
148	Obscurin OS=Mus musculus GN=Obscn PE=1 SV=2	sp|A2AAJ9|OBSCN_MOUSE	966 kDa	0.025	0.1	4	4	4	3	2	2	1	1	1	0	2	4
149	Stress-70 protein, mitochondrial OS=Mus musculus GN=Hspa9 PE=1 SV=3	sp|P38647|GRP75_MOUSE	73 kDa	0.66	1.6	7	5	0	2	1	0	0	0	2	1	1	1
150	Glucose-6-phosphate isomerase OS=Mus musculus GN=Gpi PE=1 SV=4	sp|P06745|G6PI_MOUSE	63 kDa	1	INF	5	4	0	0	1	2	0	0	0	0	0	0
151	Heterogeneous nuclear ribonucleoprotein M OS=Mus musculus GN=Hnrnpm PE=1 SV=3	sp|Q9D0E1|HNRPM_MOUSE	78 kDa	0.56	0.3	3	2	0	8	2	3	3	4	1	2	4	5
152	NADH-ubiquinone oxidoreductase 75 kDa subunit, mitochondrial OS=Mus musculus GN=Ndufs1 PE=1 SV=2	sp|Q91VD9|NDUS1_MOUSE	80 kDa	0.51	0.2	3	2	0	8	0	3	0	1	1	1	0	0
153	Cytosolic 10-formyltetrahydrofolate dehydrogenase OS=Mus musculus GN=Aldh1l1 PE=1 SV=1	sp|Q8R0Y6|AL1L1_MOUSE	99 kDa	0.7	0.5	6	3	0	2	0	0	0	0	0	1	0	0
154	Hydroxymethylglutaryl-CoA synthase, mitochondrial OS=Mus musculus GN=Hmgcs2 PE=1 SV=2	sp|P54869|HMCS2_MOUSE	57 kDa	0.42	0	4	1	0	3	0	0	1	0	0	0	0	0
155	Carbonic anhydrase 3 OS=Mus musculus GN=Ca3 PE=1 SV=3	sp|P16015|CAH3_MOUSE	29 kDa	0.0025	0	6	5	2	2	1	1	0	1	0	0	0	0
156	Creatine kinase S-type, mitochondrial OS=Mus musculus GN=Ckmt2 PE=1 SV=1	sp|Q6P8J7|KCRS_MOUSE	47 kDa	0.42	INF	4	6	0	0	0	1	0	0	0	1	0	0
157	3-ketoacyl-CoA thiolase, mitochondrial OS=Mus musculus GN=Acaa2 PE=1 SV=3	sp|Q8BWT1|THIM_MOUSE	42 kDa	0.42	0	4	3	0	2	0	0	0	0	0	0	0	0
158	Glycerol-3-phosphate dehydrogenase [NAD(+)], cytoplasmic OS=Mus musculus GN=Gpd1 PE=1 SV=3	sp|P13707|GPDA_MOUSE	38 kDa	0.42	INF	4	3	0	0	0	0	0	0	1	0	0	0
159	Dystonin OS=Mus musculus GN=Dst PE=1 SV=2	sp|Q91ZU6|DYST_MOUSE	834 kDa	0.68	0.7	1	2	4	5	6	5	12	0	0	6	8	2
160	Synaptotagmin-1 OS=Mus musculus GN=Syt1 PE=1 SV=1	sp|P46096|SYT1_MOUSE	47 kDa	0.078	0	2	2	9	5	0	1	0	0	0	0	0	3
161	Cytochrome b-c1 complex subunit 1, mitochondrial OS=Mus musculus GN=Uqcrc1 PE=1 SV=2	sp|Q9CZ13|QCR1_MOUSE	53 kDa	0.0025	0	3	3	2	2	0	2	0	0	0	0	0	1
162	Pyruvate carboxylase, mitochondrial OS=Mus musculus GN=Pc PE=1 SV=1	sp|Q05920|PYC_MOUSE	130 kDa	0.42	0	5	3	0	3	1	0	0	0	0	0	2	0
163	Myomesin-1 OS=Mus musculus GN=Myom1 PE=1 SV=2	sp|Q62234|MYOM1_MOUSE	185 kDa	0.42	0	5	5	0	2	1	0	0	0	0	0	0	0
164	Electron transfer flavoprotein subunit beta OS=Mus musculus GN=Etfb PE=1 SV=3	sp|Q9DCW4|ETFB_MOUSE	28 kDa	0.42	0	3	3	0	3	0	0	0	0	0	0	0	0
165	Filamin-C OS=Mus musculus GN=Flnc PE=1 SV=3	sp|Q8VHX6|FLNC_MOUSE	291 kDa	0.17	0.2	4	4	4	2	0	1	1	1	0	1	2	0
166	Calcium-binding mitochondrial carrier protein Aralar1 OS=Mus musculus GN=Slc25a12 PE=1 SV=1	sp|Q8BH59|CMC1_MOUSE	75 kDa	0.0025	0	3	4	2	2	1	0	0	0	0	0	0	1
167	Aldehyde dehydrogenase, mitochondrial OS=Mus musculus GN=Aldh2 PE=1 SV=1	sp|P47738|ALDH2_MOUSE	57 kDa	0.16	0	5	0	2	5	0	0	0	0	0	0	0	0
168	Calsequestrin-1 OS=Mus musculus GN=Casq1 PE=1 SV=3	sp|O09165|CASQ1_MOUSE	46 kDa	1	INF	3	5	0	0	0	0	0	0	0	0	0	0
169	Microtubule-actin cross-linking factor 1 OS=Mus musculus GN=Macf1 PE=1 SV=2	REV_sp|Q9QXZ0|MACF1_MOUSE	832 kDa	0.45	0.3	3	1	2	15	2	2	3	1	3	2	3	0
170	Dynein heavy chain 8, axonemal OS=Mus musculus GN=Dnah8 PE=1 SV=2	REV_sp|Q91XQ0|DYH8_MOUSE	541 kDa	0.75	0.6	1	1	6	0	3	6	0	3	1	3	2	2
171	E3 SUMO-protein ligase RanBP2 OS=Mus musculus GN=Ranbp2 PE=1 SV=2	sp|Q9ERU9|RBP2_MOUSE	341 kDa	0.5	0.2	0	0	0	5	4	3	3	1	0	1	0	2
172	AMP deaminase 1 OS=Mus musculus GN=Ampd1 PE=1 SV=2	sp|Q3V1D3|AMPD1_MOUSE	86 kDa	0.42	0	3	3	0	3	0	0	0	1	0	0	0	0
173	Transitional endoplasmic reticulum ATPase OS=Mus musculus GN=Vcp PE=1 SV=4	sp|Q01853|TERA_MOUSE	89 kDa	1	INF	6	1	0	0	0	0	0	1	0	0	0	0
174	Four and a half LIM domains protein 1 OS=Mus musculus GN=Fhl1 PE=1 SV=3	sp|P97447|FHL1_MOUSE	32 kDa	1	INF	3	3	0	0	0	0	0	0	0	0	0	0
175	Nesprin-1 OS=Mus musculus GN=Syne1 PE=1 SV=2	REV_sp|Q6ZWR6|SYNE1_MOUSE	1010 kDa	0.73	0.6	0	1	0	10	7	4	4	1	3	3	2	1
176	Nesprin-2 OS=Mus musculus GN=Syne2 PE=1 SV=2	sp|Q6ZWQ0|SYNE2_MOUSE	783 kDa	0.85	0.8	1	0	0	3	6	5	4	3	1	2	5	1
177	60S acidic ribosomal protein P2 OS=Mus musculus GN=Rplp2 PE=1 SV=3	sp|P99027|RLA2_MOUSE	12 kDa	0.42	0	4	2	0	2	0	1	0	0	0	0	0	0
178	Calreticulin OS=Mus musculus GN=Calr PE=1 SV=1	sp|P14211|CALR_MOUSE	48 kDa	0.42	0	3	1	0	3	0	0	0	0	0	0	1	0
179	Aspartate aminotransferase, cytoplasmic OS=Mus musculus GN=Got1 PE=1 SV=3	sp|P05201|AATC_MOUSE	46 kDa	1	INF	3	3	0	0	1	0	0	0	0	0	1	0
180	Serotransferrin OS=Mus musculus GN=Tf PE=1 SV=1	sp|Q921I1|TRFE_MOUSE	77 kDa	0.074	INF	3	3	0	0	0	0	0	0	1	2	0	0
181	2-oxoglutarate dehydrogenase, mitochondrial OS=Mus musculus GN=Ogdh PE=1 SV=3	sp|Q60597|ODO1_MOUSE	116 kDa	0.42	0	3	5	2	0	0	1	0	0	0	0	0	1
182	LIM domain-binding protein 3 OS=Mus musculus GN=Ldb3 PE=1 SV=1	sp|Q9JKS4|LDB3_MOUSE	76 kDa	1	INF	3	4	0	0	0	0	0	0	0	0	0	1
183	Retinal dehydrogenase 1 OS=Mus musculus GN=Aldh1a1 PE=1 SV=5	sp|P24549|AL1A1_MOUSE	54 kDa	0.42	0	6	0	0	2	0	0	0	0	0	0	0	0
184	Sarcalumenin OS=Mus musculus GN=Srl PE=1 SV=1	sp|Q7TQ48|SRCA_MOUSE	99 kDa	1	INF	4	3	0	0	0	1	0	1	0	0	0	0
185	Nesprin-1 OS=Mus musculus GN=Syne1 PE=1 SV=2	sp|Q6ZWR6|SYNE1_MOUSE	1010 kDa	0.5	0.7	2	1	2	3	1	5	3	4	1	3	1	2
186	Protein disulfide-isomerase A3 OS=Mus musculus GN=Pdia3 PE=1 SV=2	sp|P27773|PDIA3_MOUSE	57 kDa	0.89	0.8	3	1	6	0	0	1	3	1	4	1	1	0
187	Long-chain-fatty-acid--CoA ligase 1 OS=Mus musculus GN=Acsl1 PE=1 SV=2	sp|P41216|ACSL1_MOUSE	78 kDa	1	INF	3	0	0	0	0	0	0	0	0	0	0	0
188	E3 ubiquitin-protein ligase MYCBP2 OS=Mus musculus GN=Mycbp2 PE=1 SV=2	sp|Q7TPH6|MYCB2_MOUSE	518 kDa	0.49	0.2	1	1	0	12	0	2	0	1	1	1	1	1
189	Girdin OS=Mus musculus GN=Ccdc88a PE=1 SV=2	sp|Q5SNZ0|GRDN_MOUSE	216 kDa	0.26	INF	1	0	0	0	3	2	0	0	1	4	2	1
190	E3 ubiquitin-protein ligase UBR4 OS=Mus musculus GN=Ubr4 PE=1 SV=1	sp|A2AN08|UBR4_MOUSE	572 kDa	0.3	0.4	4	1	2	3	4	3	1	1	2	0	2	3
191	Ubiquitin-like modifier-activating enzyme 1 OS=Mus musculus GN=Uba1 PE=1 SV=1	sp|Q02053|UBA1_MOUSE	118 kDa	1	INF	3	1	0	0	0	0	0	0	0	0	0	1
192	Carboxylesterase 1D OS=Mus musculus GN=Ces1d PE=1 SV=1	sp|Q8VCT4|CES1D_MOUSE	62 kDa	1	INF	4	0	0	0	0	0	0	0	0	0	0	1
193	Heterogeneous nuclear ribonucleoprotein Q OS=Mus musculus GN=Syncrip PE=1 SV=2	sp|Q7TMK9|HNRPQ_MOUSE	70 kDa	0.7	0.5	3	0	0	2	1	0	0	0	0	1	1	0
END OF FILE
